# Supplementary material for: XPG: a multitasking genome caretaker
Source: Cell Mol Life Sci. 2022 Mar 1;79(3):166. doi: 10.1007/s00018-022-04194-5 (PMC8888383; doi:10.1007/s00018-022-04194-5)
Supplement: Supplementary file 1 — Supplementary file1 (XLSX 24 KB) [file 18_2022_4194_MOESM1_ESM.xlsx]

## Sheet: Sheet1
Known XPG patients		Allele 1		Allele 2#							Clinical features individual
Patient ID	Phenotype*	AA change	Genomic mutation	AA change	Genomic mutation	Sex	Age	Age of death	Consanguinity	Country (ethnicity)	Photosensitivity	Skin pigmentation	Skin Cancer	Developmental delay	Short stature	Mental retardation	Brain abnormalities	Microcephaly	Skeletal abnormalities	Bird-like face	Deep-set eyes	Ophthalmologic abnormalities	Photophobia	Sensorineural hearing loss	Psychomotor impairment	Cellular DNA Repair defect	Literature
Patient case	XP	p.[Gly2Trp]	c.[4G>T]	p.[Gln233*]	c.[697C>T]	F	17 y	ND	N	China	N	Y	N	N	N	Y1	N	N	N	N	N	Y	Y	Y	N	ND	Wang et al 2015
XP01RJ	XP	p.[Ala28Asp]	c.[83C>A]	p.[Trp968Cys]	c.[2904G>C]	F	22 y	ND	N	Brazil	Y	Y	N	N	N	N	ND	N	N	N	N	N	Y	N	N	Y	Soltys et al 2013
XP02RJ‖	XP	p.[Ala28Asp]	c.[83C>A]	p.[Trp968Cys]	c.[2904G>C]	M	17 y	ND	N	Brazil	Y	Y	N	N	N	N	ND	N	N	N	N	N	Y	N	N	Y	Soltys et al 2013
XP915	XP	p.[Gln37*]	c.[109C>T]	p.[Pro147Leufs*23]	c.[440delC]	M	4 y	ND	ND	China (Han)	N	Y	N	N	N	N	ND	N	N	N	N	N	N	N	N	ND	Sun et al 2015
XP918	XP	p.[Leu65Pro]	c.[194T>C]	p.[?]	c.[?]	M	4 y	ND	ND	China (Han)	N	Y	N	N	N	N	ND	N	N	N	N	N	N	N	N	ND	Sun et al 2015
XP3HM	XP	p.[Leu65Pro]	c.[194T>C]			M	40 y	ND	Y	Japan	Y	Y	Y (40 y)	N	N	N	ND	N	ND	N	N	N	N	N	ND	Y	Moriwaki et al 2012
XP65BE	XP	p.[Gln136*]	c.[406C>T]	p.[Ala874Thr]	c.[2620G>A]	F	14 y	ND	N	USA (Caucasian)	Y1	Y	N	N	N	N	ND	N	N	N	N	N	ND	N	N	Y	Emmert et al 2002
XP12PF	XP	p.[Arg138Phefs*33]	c.[409_410insTT]			M	1 y	ND	ND	China (Han)	Y	Y	N	ND	ND	N	ND	ND	ND	ND	ND	Y	ND	ND	ND	ND	Zhou et al 2017
XP13PF‖	XP	p.[Arg138Phefs*33]	c.[409_410insTT]			M	1 y	ND	ND	China (Han)	Y	Y	N	ND	ND	N	ND	ND	ND	ND	ND	N	ND	ND	ND	ND	Zhou et al 2017
XP101BR	XP	p.[Ile290Asn]	c.[869T>A]			F	68 y	ND	ND	(Greek Cypriot)	Y	Y	N	N	N	Y (50 y)	ND	N	N	N	N	Y (50 y)	ND	Y	Y (50 y)	Y	Fassihi et al 2016
XP119BR	XP	p.[Glu585*]	c.[1753G>T]	p.[Ala818Val]	c.[2453C>T]	M	38 y	ND	ND	UK (Celtic)	Y	Y	Y (20 y)	N	N	Y (>30 y)	ND	N	N	N	N	Y	N	N	N	ND	Fassihi et al 2016
XP120BR‖	XP	p.[Glu585*]	c.[1753G>T]	p.[Ala818Val]	c.[2453C>T]	M	36 y	ND	ND	UK (Celtic)	Y	Y	N	N	N	Y (>30 y)	ND	N	N	N	N	Y	N	N	N	ND	Fassihi et al 2016
XP118BR	XP	p.[Leu615Trpfs*17]	c.[1842delT]	p.[Ala795Thr]	c.[2383G>A]	ND	10 y	ND	ND	(Caucasian)	Y	ND	N	ND	ND	N	ND	ND	ND	ND	ND	Y1	ND	ND	ND	ND	Fassihi et al 2016
XP174-1	XP	p.[Leu778Pro]	c.[2333T>C]			F	22 y	ND	Y	Tunisia	Y	Y	N	N	N	Y1	ND	N	N	N	N	N	Y	N	Y	ND	Chikhaoui et al 2019
XP174-2‖	XP	p.[Leu778Pro]	c.[2333T>C]			M	17 y	ND	Y	Tunisia	Y	Y	N	N	N	Y1	ND	N	N	N	N	N	Y	N	N	ND	Chikhaoui et al 2019
XP29MA	XP	p.[Leu778Pro]	c.[2333T>C]2			M	14 y	ND	ND	Germany	Y	Y	N	N	N	N	ND	N	N	N	N	Y	ND	N	N	Y	Fischer et al 1982
XP30MA‖	XP	p.[Leu778Pro]	c.[2333T>C]2			M	19 y	ND	ND	Germany	Y	Y	N	N	N	N	ND	N	N	N	N	Y	ND	N	N	Y	Fischer et al 1982
XP124LO	XP	p.[Ala792Val]	c.[2375C>T]	p.[Glu960*]	c.[2878G>T]	M	14 y	ND	N	UK (Caucasian)	Y	Y	N	N	N	N	ND	N	N	N	N	N	N	N	N	Y	Norris et al 1987
XP125LO‖	XP	p.[Ala792Val]	c.[2375C>T]	p.[Glu960*]	c.[2878G>T]	F	12 y	ND	N	UK (Caucasian)	Y	Y	N	N	N	N	ND	N	N	N	N	N	N	N	N	Y	Norris et al 1987
XP34BR	XP	p.[Ala818Val]	c.[2453C>T]	p.[Thr863Argfs*17]	c.[2586_2587delTA]	M	20 y	ND	ND	UK (Caucasian)	Y	N3	N	ND	ND	Y	ND	ND	ND	ND	ND	Y	ND	ND	ND	Y	Fassihi et al 2016
Patient case IV-1	XP	p.Ala818Val	c.[2453C>T]			F	ND (adult)	ND	Y	Pakistan	Y	Y	N	N	N	N	ND	N	N	N	N	N	N	N	N	ND	Shah et al 2017
Patient case IV-2‖	XP	p.Ala818Val	c.[2453C>T]			M	ND (adult)	ND	Y	Pakistan	Y	Y	N	N	N	N	ND	N	N	N	N	N	N	N	N	ND	Shah et al 2017
XP31KO	XP	p.[?]	c.[?]	p.[?]	c.[?]	F	37 y	ND	N	UK	Y	Y	Y (37 y)	N	N	N	N	N	N	N	N	N	N	N	N	Y	Ichihashi et al 1985
XP52HM	XP	p.[?]	c.[?]	p.[?]	c.[?]	M	60 y	ND	ND	Germany	Y	Y	Y (54 y)	ND	ND	N	ND	N	ND	ND	ND	ND	ND	ND	ND	Y	Yoneda et al 2007
		Allele 1		Allele 2#							Clinical features individual
Patient ID	Phenotype*	AA change	Genomic mutation	AA change	Genomic mutation	Sex	Age	Age of death	Consanguinity	Country (ethnicity)	Photosensitivity	Skin pigmentation	Skin Cancer	Developmental delay	Short stature	Mental retardation	Brain abnormalities	Microcephaly	Skeletal abnormalities	Bird-like face	Deep-set eyes	Ophthalmologic abnormalities	Photophobia	Sensorineural hearing loss	Psychomotor impairment	Cellular DNA Repair defect	Literature
XP20BE	XPCS	p.[Glu11*]	c.[31G>T]	p.[?]	c.[?]	M	6 y	6.1 y	ND	USA (Caucasian)	Y	Y	N	Y	Y	Y	Y	Y	ND	ND	Y	Y	ND	Y	Y	Y	Moriwaki et al 1996 Okinaka et al 1997 Lindenbaum et al 2001 Emmert et al 2002 Thorel et al 2004
XP82DC	XPCS	p.[Gln16*]	c.[46C>T]	p.[Val869Glyfs*11]	c.[2606_2607delTG]	F	3 y	5.8 y	N	USA (Caucasian)	Y	Y	N	Y	Y	Y	N4	Y	ND	Y	Y	ND	ND	ND	ND	Y	Emmert et al 2002
XP55BR	XPCS	p.[Gln16_Leu88del, Val89Argfs*2]	c.[264+1delG]			F	15 y	ND	ND	(Somali)	Y	Y	ND	ND	ND	Y	Y	ND	ND	ND	Y	Y	ND	Y	Y	Y	Fassihi et al 2016
XP56BR‖	XPCS	p.[Gln16_Leu88del, Val89Argfs*2]	c.[264+1delG]			M	18 y	ND	ND	(Somali)	N	Y	ND	ND	ND	Y	Y	ND	ND	ND	Y	Y	ND	Y	Y	Y	Fassihi et al 2016
XP172MA	XPCS	p.[Val17_Gln176del, Val29_Gln176del]	c.[?]			F	5 y	ND	Y	Turkey	Y	Y	N	ND	ND	Y	Y	Y	ND	ND	ND	ND	ND	ND	ND	Y	Lehmann et al 2014
Patient case 5	XPCS	p.[Gln37*]	c.[109C>T]	p.[Leu392*]	c.[1173dupT]	F	3 y	ND	ND	China (Han)	Y	Y	N	Y	ND	Y	ND	ND	ND	ND	ND	ND	ND	ND	ND	ND	Zhang et al 2017
XP104BR	XPCS	p.[His46Metfs*5]	c.[136delC]			F	6 y	ND	ND	(Pakistani)	Y	Y	N	Y	ND	Y	ND	ND	ND	ND	ND	Y	ND	ND	ND	Y	Fassihi et al 2016
Patient case	XPCS	p.[Thr57Thrfs*28]	c.[170_171insTT]			ND	6 mo	6.5 mo	Y	China (Han)	ND	Y	N	Y	ND	Y	ND	ND	ND	ND	ND	Y	ND	Y	Y	ND	Yang et al 2017
Patient case	XPCS	p.[R69*]	c.[205C>T]			ND	ND	ND	ND	United Arab Emirates	ND	ND	ND	Y	ND	ND	ND	ND	ND	ND	ND	ND	ND	ND	Y	ND	Al-Shamsi et al 2016
Patient case 10239	XPCS	p.[R69*]	c.[205C>T]			ND	321 d	356 d	ND	USA	ND	ND	ND	ND	ND	ND	ND	ND	ND	ND	ND	ND	ND	ND	ND	ND	Wojcik et al 2019
XPCS4RO	XPCS	p.[Pro72His]	c.[215C>A]	p.[Gln176*]	c.[526C>T]	F	11 mo	11 mo	ND	Greece	Y	Y	Y5	Y	nd	Y	Y	Y	ND	ND	ND	ND	ND	Y	Y	Y	Zafeiriou et al 2001
XP40GO	XPCS	p.[Gln150*]	c.[448C>T]	p.[Leu778Pro]	c.[2333T>C]	ND	ND	ND	ND	Germany	ND	ND	ND	ND	ND	ND	ND	ND	ND	ND	ND	ND	ND	ND	ND	Y	Schafer et al 2013
26PO	XPCS	p.[Gln176*]	c.[526C>T]	p.[Lys754Asnfs*46]	c.[2258_2258del]	M	15 m	2 y	N	(Afro-descendant)	Y	Y	N	Y	Y	Y	ND	Y	N	ND	Y	Y	Y	ND	Y	ND	Santiago et al 2020
XPCS1BD	XPCS	p.[Glu225Serfs*19, Glu225_Gln231del]	c.[673-1G>A]			M	28 y	ND	ND	Spain	ND	ND	ND	ND	ND	ND	ND	ND	ND	ND	ND	ND	ND	ND	ND	Y	Thorel et al 2004
XPCS2LV6	XPCS	p.[Arg263*]	c.[787C>T]	p.[Ser659Valfs*2]	c.[1975delA]	M	11 mo	20 mo	N	Belgium (Flemish)	Y	Y	N	Y	Y	Y	N	Y	Y	ND	Y	Y	ND	Y	Y	Y	Jaeken et al 1989 Vermeulen et al 1993
CS33PV	XPCS	p.[Gly294Alafs*10]	c.[881-26G>A]	p.[Leu918Ilefs*12]	c.[2752insA]	F	8 mo	12 mo	N	Italy (Caucasian)	N	Y	N	Y	Y	Y	Y	Y	ND	ND	ND	Y	ND	ND	Y	Y	Ricotti et al 2018
XP96TA	XPCS	p.[Leu308Serfs*12]	c.[922_923delTC]			F	11 mo	6 y	Y	Israel (Palestinian)	ND	Y	N	Y	Y	ND	ND	Y	ND	Y	Y	ND	ND	ND	ND	Y	Emmert et al 2002
XP2BI	XPCS	p.[Arg372Thrfs*6]	c.[1114_1117delAGGA]	p.[Leu858Pro]	c.[2573T>C]	F	17 y	ND	N	Japan	Y	Y	N	N	N	Y (>11 y)	ND	Y (>11 y)	N	Y (>11 y)	ND	N	N	ND	Y (>11 y)	Y	Keijzer et al 1979 Vermeulen et al 1993 Lalle et al 2002
XP3BR	XPCS	p.[Asp499Ilefs*24]	c.[1494delA]	p.[Lys917fs*65, Lys917fs962fs*1186]	c.[2751delA]	M	4.5 y	6 y	N	(Caucasian)	Y	Y	N	Y	Y	Y	ND	Y	ND	ND	ND	ND	Y	ND	Y	Y	Lalle et al 2002 Thorel et al 2004 Arlett et al 1980
XPCS1LV7	XPCS	p.[Ser659Valfs*2]	c.[1975delA]	p.[?]	c.[?]	F	9 mo	6.5 y	N	Belgium (Flemish)	Y	Y	N	Y	Y	Y	Y	Y	Y	ND	ND	Y	ND	ND	Y	Y	Jaeken et al 1989 Vermeulen et al 1993
XP72MA	XPCS	p.[Glu727*]	c.[2179G>T]	p.[Trp814Ser]	c.[2441G>C]	ND	7 y	ND	ND	Germany	Y	Y	N	ND	N	Y	ND	Y	ND	ND	ND	ND	ND	ND	Y	Y	Schafer et al 2013
Patient case 16	XPCS	p.[Glu734_Thr1186delins2*]	c.[2200-10C>G]			F	4.3 y	ND	N	France	Y	Y	N	Y	N	Y	Y	Y	N	ND	Y	Y	ND	ND	Y	Y	Calmels et al 2016
Patient case 1	XPCS	p.[Asp798Tyr]	c.[2392G>T]			F	3 y	6.5 y	Y	Sudan (Arab)	Y	N	N	Y	Y	Y	Y	Y	ND	ND	ND	Y	ND	ND	Y	ND	Hijazi et al 2015
Patient case 2‖	XPCS	p.[Asp798Tyr]	c.[2392G>T]			F	5 y	ND	Y	Sudan (Arab)	Y	N	Y	Y	ND	Y	Y	Y	ND	ND	Y	Y	ND	ND	Y	ND	Hijazi et al 2015
Patient case 3	XPCS	p.[Asp798Tyr]	c.[2392G>T]			F	4 y	5 y	Y	Sudan (Arab)	Y	Y	N	Y	ND	Y	Y	Y	ND	ND	Y	Y	ND	ND	Y	ND	Hijazi et al 2015
XP165MA	XPCS	p.[Gly805Arg]	c.[2413G>A]			ND	2 y	2 y	ND	Germany	Y	Y	N	Y	Y	Y	ND	Y	ND	ND	ND	ND	ND	ND	Y	Y	Schafer et al 2013
XPCS1RO8	XPCS	p.[Gly926Alafs*56]	c.[2775delT]			M	7 mo	7 mo	Y	Morocco (Arab-Berber)	Y	N	N	Y	Y	ND	ND	Y	Y	ND	ND	Y	ND	N	Y	Y	Hamel et al 1996
		Allele 1		Allele 2#							Clinical features individual
Patient ID	Phenotype*	AA change	Genomic mutation	AA change	Genomic mutation	Sex	Age	Age of death	Consanguinity	Country (ethnicity)	Photosensitivity	Skin pigmentation	Skin Cancer	Developmental delay	Short stature	Mental retardation	Brain abnormalities	Microcephaly	Skeletal abnormalities	Bird-like face	Deep-set eyes	Ophthalmologic abnormalities	Photophobia	Sensorineural hearing loss	Psychomotor impairment	Cellular DNA Repair defect	Literature
Fetus case 1	COFS	p.[Leu345*]	c.[1034T>A]	p.[Gln680*]	c.[2038C>T]	F	27 WG	TOP (28 WG)	N	(Caucasian)	ND	ND	ND	Y	ND	ND	Y	Y	Y	ND	ND	Y	ND	ND	ND	Y	Le Van Quyen et al 2020 Drury et al 2014 Baer et al 2020
Fetus case 2‖	COFS	p.[Leu345*]	c.[1034T>A]	p.[Gln680*]	c.[2038C>T]	F	12 WG	TOP (15 WG)	N	(Caucasian)	ND	ND	ND	Y	ND	ND	Y	Y	Y	ND	ND	Y	ND	ND	ND	Y	Le Van Quyen et al 2020 Drury et al 2014 Baer et al 2020
Fetus case 7	COFS	p.[Arg366*]	c.[1096C>T]9			ND	2 d	2 d	ND	ND	ND	ND	ND	Y	ND	ND	ND	ND	Y	ND	ND	ND	ND	ND	ND	ND	Deden et al 2020
Fetus case	COFS	p.[Ser448*]	c.[343C>G]			M	< 4 w	< 4 w	ND	India	ND	ND	ND	Y	ND	ND	ND	Y	Y	ND	ND	ND	ND	ND	ND	ND	Panigrahi et al 2020
Fetus case 17-1	COFS	p.[Gln545*]	c.[1633C>T]			M	PB (26-29 GW)	~2 h	Y	Irak	ND	ND	ND	Y	ND	ND	Y	ND	Y	ND	ND	ND	ND	ND	ND	ND	Kvarnung et al 2018
Fetus case 17-2	COFS	p.[Gln545*]	c.[1633C>T]			M	PB (26-29 GW)	~2 h	Y	Irak	ND	ND	ND	Y	ND	ND	Y	ND	Y	ND	ND	ND	ND	ND	ND	ND	Kvarnung et al 2018
Fetus case 17-3	COFS	p.[Gln545*]	c.[1633C>T]			M	PB (26-29 GW)	~2 h	Y	Irak	ND	ND	ND	Y	ND	ND	Y	ND	Y	ND	ND	ND	ND	ND	ND	ND	Kvarnung et al 2018
Fetus case 3	COFS	p.[Glu716Glyfs*3]	c.[2144dup]			F	27 WG	TOP (28 WG)	Y	(Pakistani)	ND	ND	ND	Y	ND	ND	Y	Y	Y	ND	ND	Y	ND	ND	ND	ND	Le Van Quyen et al 2020 Drury et al 2014 Baer et al 2020
Fetus case UPN-0011	COFS	p.Asp809GlufsTer24	c.[2427delT]			ND	ND	ND	ND	Saudi Arabia	ND	ND	ND	ND	ND	ND	Y	ND	Y	ND	ND	ND	ND	ND	ND	ND	Monies et al 2019
Fetus case IV.1	COFS	p.[Leu923Thrfs*7]	c.[2766dupA]			F	24 WG	TOP (24 WG)	Y	Pakistan	ND	ND	ND	Y	ND	ND	ND	Y	Y	ND	ND	Y	ND	ND	ND	ND	Drury et al 2014 Baer et al 2020
Fetus case IV.2‖	COFS	p.[Leu923Thrfs*7]	c.[2766dupA]			F	21 WG	TOP (21 WG)	Y	Pakistan	ND	ND	ND	Y	ND	ND	ND	Y	Y	ND	ND	N	ND	ND	ND	ND	Drury et al 2014 Baer et al 2020
Fetus case IV.6	COFS	p.[Leu923Thrfs*7]	c.[2766dupA]			M	21 WG + 5d	TOP (22 WG)	Y	Pakistan	ND	ND	ND	Y	ND	ND	ND	Y	Y	ND	ND	Y	ND	ND	ND	ND	Drury et al 2014 Baer et al 2020
Fetus case IV.11	COFS	p.[Leu923Thrfs*7]	c.[2766dupA]			M	20 WG	TOP (30 WG)	Y	Pakistan	ND	ND	ND	Y	ND	ND	ND	Y	Y	ND	ND	ND	ND	ND	ND	ND	Drury et al 2014 Baer et al 2020
Fetus case IV.12‖	COFS	p.[Leu923Thrfs*7]	c.[2766dupA]			F	22 WG	TOP (22 WG)	Y	Pakistan	ND	ND	ND	Y	ND	ND	ND	Y	Y	ND	ND	ND	ND	ND	ND	ND	Drury et al 2014 Baer et al 2020
Fetus case 11	COFS	p.(Gly926Alafs*56)	c.[2775del]	p.[Val914Serfs*16]	c.[2739dup]	F	36 WG	TOP (36 WG)	Y	Maghreb	ND	ND	ND	Y	ND	ND	Y	Y	Y	ND	ND	ND	ND	ND	ND	ND	Baer et al 2020
Fetus case 12	COFS	p.(Gly926Alafs*56)	c.[2775del]	p.[Val914Serfs*16]	c.[2739dup]	F	28 WG	1 d	Y	Maghreb	ND	ND	ND	Y	ND	ND	Y	Y	Y	ND	ND	ND	ND	ND	ND	ND	Baer et al 2020
Abbreviations: F, female; M, male; Y, yes; N, no; y, year; mo, month; d, day; h, hour; w, week; WG, week of gestation; ND, not determined or not described; TOP, termination of pregnancy; PB, premature birth.
*: Putative phenotype based on described clinical data and disease progression; #: Mutation or AA alteration is homozygous if second allele is not indicated; ‖: sibling of previous listed patient/fetus case; 1: mild symptoms; 2: molecular analysis Dept of Molecular Genetics, Erasmus MC; 3: This individual was very well protected against the sun at an early age; 4: MRI was performed when child was…
